# Supplementary material for: Expanded roles of pyruvate-sensing PdhR in transcription regulation of the Escherichia coli K-12 genome: fatty acid catabolism and cell motility
Source: Microb Genom. 2020 Sep 25;6(10):mgen000442. doi: 10.1099/mgen.0.000442 (PMC7660256; doi:10.1099/mgen.0.000442)
Supplement: Supplementary material 2 [file mgen-6-442-s002.xlsx]

## Sheet: Table S1
Table S1. Primers used in this study.
(A) For gel shift assay
name	sequence
aroP/pdhR-F	CCGTTTGTTGTATTAATTTGTTTA
aroP/pdhR-R	GAGTTCCTGTCTTAAGCCACTT
-/ndh-F	CTCTATATCACTCTCACAAATTCG
-/ndh-R	CGTGACCCCCTTAAATTTATTA
-/cydA-F	GGTTCACTCTCGGAGTCTTCATG
-/cydA-R	GACGCGATTGGGTTTTGCATC
-/acpP-F	TTACTGTAAACGTTGTTGCTC
-/acpP-R	ACTCTTAAATTTCCTATCAAAAC
fliA/--F	CTATTACCTATACTGACTCTTCCG
fliA/--R	TGATAAACAGCCCTGCGTTAT
fadI/--F	ATGTTGGCACCATTATGGAC
fadI/--R	AACACTCCCCTGTAAAAAAA
-/ascB-F	TCTTATCAGCGGTTTTATTTGCGG
-/ascB-R	TACGGAAAACCTTGAATCCCATCT
-/lldP-F	ATTCTGCACATTCCTATAGG
-/lldP-R	TGCAGGTCTCCTGGAGT
fadE/lpcA-F	TAAAGCTGTCTGCTAACAGG
fadE/lpcA-R	AACGAAAAGCCCCTTACTTG
ybcV/ybcW-F	AGGGTAACTCATAGAAATGGTGCT
ybcV/ybcW-R	ACACAATGTGAATATTATCTGTGGCT
fumD/pykF-F	AGAGGAATGTGTGCTTGT
fumD/pykF-R	TCCCATTCTTTATACCTATTTATC
ppsA/ppsR-F	AAATTGTGACATTACTGCGTGT
ppsA/ppsR-R	CGAACAATCCTTTTGTGATAAAT
(wzc)-F	AAGAACACGGTATTAGCGTCTAT
(wzc)-R	AAGAACACGGTATTAGCGTCTAT
(rcsB)-F	ACAATCTTGCGATTGAACTG
(rcsB)-R	GCTGAAATCCACTAGTCTTG
(ydhC)-F	GCGTGATGTTATCAACAGTAG
(ydhC)-R	AGTTTCTCCATCACTGGTCG
-/fadH-F	ATTTGTATATGTTGTATAACGATTTTT
-/fadH-R	AAAATTGTCCAGTATGTAAAATAATT
-/fadL-F	TTGATTTCCTCTGTATGTGC
-/fadL-R	GACCATAACCTCAATGATTTAT
-/fadM-F	TTAACAAACAAGGAGAAAACAGTA
-/fadM-R	AGCGCAATAACCTTACGTTG
-/paaX-F	TGATAAACAGCCCTGCGTTAT
-/paaX-R	CGAATTTGCGGTGATTTATA
(B) For RT-qPCR analysis
aceE-F	CTGATCCAGCTGATGAACGA
aceE-R	TTTCCTGCGCTTTCTTGAAT
acpP-F	GAAAATTATCGGCGAACAGC
acpP-R	ACGGTGGTGATTTTCTCAGC
ascB-F	AAATCAGGTGGGCTGTATGC
ascB-R	AATCGACGGTGTTTTTCAGG
btsT-F	CTGTTCCCGTTCCTGTTCAT
btsT-R	CATAATCGCCACGAAGGACT
cydA-F	GCGATGTTCATCCTCGGTAT
cydA-R	CATTTCGTAGCCGGATTCAT
cydB-F	GTGGTGAGCGTAGGGATGAT
cydB-R	AGTGGGTTAGAGGCTGCGTA
fadE-F	GCCCTGCTTTCTGATGTCTC
fadE-R	AGCCTGATACAGCGCATCTT
fadH-F	GATTGGCGGGCAGTTTAATA
fadH-R	CGCGCAGTACATCGAGATAA
fadI-F	GTTCTCGGTACGGGAATGAA
fadI-R	AGTTTCAGTCGCTGGCTCAT
fadJ-F	AATACCCTGAAGGCGGAGTT
fadJ-R	ATGGGCAAAGCATGAATCTC
fadL-F	GCCTGAAATGTGGGAAGTGT
fadL-R	CGGTACGGAAGGTCCAGTTA
fadM-F	CATCTCGACGTTTACCAGCA
fadM-R	GATGCCGCTTTTACCGTTTA
fliA-F	AGCGTGGAACTTGACGATCT
fliA-R	CTATTGCCTGTGCCACTTCA
fliZ-F	GACACGCTGCTTGATGAAAA
fliZ-R	GGGCTCATTTCAGTTTGCTC
fumD-F	TGGGAAATCGGACAAAAGAG
fumD-R	GCGTTAATGACGGTTTCCAT
lldP-F	CTGGCTCTGCCCATCTACTC
lldP-R	GCAACCAGCAACAGATCAGA
lpcA-F	ATGCACTTTGCCGAAGAGTT
lpcA-R	TCACGTTTGCAGAGTTACCG
ndh-F	GGTTACAAAGGCCTGACCAA
ndh-R	TCGCCATCTTTAGTGTGCAG
pdhR-F	GACTTGCTCGAAACACGACA
pdhR-R	GCAGATGAAGCAGAACCACA
ppsA-F	TATCGTGTGCACCAGGGTTA
ppsA-R	TGCGGAAGTGATAAACACCA
pykF-F	TGGTTGCGGTAACGTATGAA
pykF-R	GGCAGGTTCACACCTTTGTT
ybcV-F	TTCGATCAAGTGCGAAAAGA
ybcV-R	TTCCCTGTATTGCTGAAATGTG
ybcW-F	CCGTGGATCTGATTCGTGTA
ybcW-R	TCAGTCAACCACCAGGGAAT
yhjX-F	GTCGTCTGGTGCTGGGTATT
yhjX-R	TTTTCGCCAGGTTATTGAGG
(C) For Northern blot analysis
fadE-F	TGCTGAAGCGTTATGACGACGAAG
fadE-R	TTACGCGGCTTCAACTTTCCGC
fadH-F	ACAGGCTTTCGATGAAACGATCC
fadH-R	CACCGTTTTCCCGCTATCAATC
fadI-F	AAGATGCATTAGCGCACCGTTC
fadI-R	TTATTCCGCCTCCAGAACCATTG
fadL-F	GCTGGCCAAATTATGCAATCTCC
fadL-R	CAGAACGCGTAGTTAAAGTTAGTAC
fadM-F	ATGCAAACACAAATCAAAGTTCGTG
fadM-R	TAACCATCTGCTCCAGCTTTTCG
pdhR-F	TCCGATGTGATTGAGCAGCAAC
pdhR-R	CTAATTCTTTCGTTGCTCCAGACG
